# Supplementary material for: Senescence Is the Main Trait Induced by Temozolomide in Glioblastoma Cells
Source: Cancers (Basel). 2022 Apr 29;14(9):2233. doi: 10.3390/cancers14092233 (PMC9102829; doi:10.3390/cancers14092233)
Supplement: Supplementary file 1 [file cancers-14-02233-s001.zip]

Archive with 2 entries (2 files):
- cancers-1663198 supplementary for xml.pdf
- cancers-1663198 supplementary Raw data for xml.pdf
